# Supplementary material for: Preparation of a Molecularly Imprinted Silica Nanoparticles Embedded Microfiltration Membrane for Selective Separation of Tetrabromobisphenol A from Water
Source: Membranes (Basel). 2023 May 31;13(6):571. doi: 10.3390/membranes13060571 (PMC10305625; doi:10.3390/membranes13060571)
Supplement: Supplementary file 1 [file membranes-13-00571-s001.zip]

Archive with 1 entries (1 files):
- membranes-2411603-supplementary.pdf
